# Supplementary material for: Safety of magnetic resonance imaging in patients with cardiac implantable electronic devices and abandoned or epicardial leads: a systematic review and meta-analysis
Source: Europace. 2024 Jun 26;26(6):euae165. doi: 10.1093/europace/euae165 (PMC11200101; doi:10.1093/europace/euae165)
Supplement: euae165_Supplementary_Data [file euae165_supplementary_data.zip]

Archive with 6 entries (6 files):
- Supplement 1 PRISMA check lists.docx
- Supplement 2 Study characteristics.docx
- Supplement 3 Details in outcome.docx
- Supplement 4 Forest plot conventional analysis.docx
- Supplement 5 Newcastle-Ottawa-scale.docx
- Supplement 6 non-human data.pdf
